# Supplementary material for: Synthesis and Characterization of Multifunctional Nanovesicles Composed of POPC Lipid Molecules for Nuclear Imaging
Source: Molecules. 2021 Oct 30;26(21):6591. doi: 10.3390/molecules26216591 (PMC8587727; doi:10.3390/molecules26216591)
Supplement: Supplementary file 1 [file molecules-26-06591-s001.zip]

Archive with 1 entries (1 files):
- molecules-1430292-supplementary.pdf
